# Supplementary material for: High Bone Mass Disorders: New Insights From Connecting the Clinic and the Bench
Source: J Bone Miner Res. 2022 Oct 21;38(2):229–47. doi: 10.1002/jbmr.4715 (PMC10092806; doi:10.1002/jbmr.4715)
Supplement: Supplementary file 1 — Table S1 Extended High Bone Mass classification. Excel file containing an extended version of Table 1 with classification of high bone mass groups. A “Read Me” tab is provided with header descriptions and abbreviations. [file JBMR-38-229-s002.xlsx]

## Sheet: ReadMe
Supplemental Table 1	Extended High Bone Mass Classification
This file consists of one data tab:
HBM Classification_extended	Extended version of Table 1
Row heading	Description
Biological process (GO Accession number)	Gene Ontology Accession number
Gene	Official gene symbol
Protein	Full protein name
Alias	Previously known as, other than official gene symbol (optional)
UniProtKB ID	The UniProt Knowledgebase (UniProt.org) database ID number, release 2022_01
Inheritance	Mendelian inheritance
OMIM	Online Mendelian Inheritance in Man (omim.org, release May 13 2022) ID number
ORPHAcode	The portal for rare diseases and orphan drugs (orpha.net, release 5.52.0) ID number
Nosology group	International Skeletal Dysplasia Society (ISDS) nosology group number
Fractures	High bone mass with increased (+) or reduced (-) fracture list
Type of genetic lesion	The net (predicted) effect of genetic lesion on protein or protein complex function
Bone cell(s) involved	Generic type of bone cells where gene product is expressed
Abbreviations
AD	Autosomal dominant
AR	Autosomal recessive
DN	Dominant negative
GoF	Gain of function
LoF	Loss of function
N.A.	Not available
NC-RE	Non-coding regulatory element
NM	Neomorphic
Obs	Osteoblasts
Ocs	Osteoclasts
Ocy	Osteocytes
sG/LoF	Somatic gain/loss of function
XLD	X-linked dominant
XLR	X-linked recessive

## Sheet: HBM Classification_extended
Biological process (GO Accession number)	Gene	Protein	Alias	UniProtKB ID	Disorder	Inheritance	OMIM	ORPHAcode	Nosology group	Fractures	Type of genetic lesion	Bone cell(s) involved
1. Regulation of ossification (GO:0030278) group
1A. Regulation of Wnt signaling (GO:0008590) subgroup
	SOST	Sclerostin		Q9BQB4	Sclerosteosis, type 1	AR	269500	3152	24	-	LoF	Obs/Ocy
					Hyperostosis corticalis generalisata (van Buchem disease)	AR	239100	3416	24	-	NC-RE	Obs/Ocy
					Craniodiaphyseal dysplasia	AD	122860	1513	24	-	LoF	Obs/Ocy
	LRP4	Low-density lipoprotein receptor-related protein 4		O75096	Sclerosteosis, type 2	AR, AD	614305	3152	24	-	LoF	Obs/Ocy
	LRP5	Low-density lipoprotein receptor-related protein 5		O75197	Endosteal hyperostosis/Osteosclerosis	AD	144750	2790	24	-	GoF	Obs/Ocy
	LRP6	Low-density lipoprotein receptor-related protein 6		O75581	Generalized osteosclerosis	AD	N.A.	N.A.	N.A.	-	GoF	Obs/Ocy
	SFRP4	Secreted Frizzled Related Protein 4	FRZB-2	Q6FHJ7	Metaphyseal dysplasia (Pyle's disease)	AR	265900	3005	24	-	LoF	Obs/Ocy
	DVL1	Segment polarity protein dishevelled homolog DVL-1		O14640	Robinow syndrome, with osteosclerosis	AD	616331	3107	17	-	LoF	Obs/Ocy
	AMER1	APC membrane recruitment protein 1	WTX	Q5JTC6	Osteopathia striata with cranial sclerosis	XLD	300373	2780	24	-	LoF	Obs/Ocy
	CTNNB1	β-catenin	Armadillo	P35222	Osteosclerosis and adrenocortical neoplasia	AD/mosaic	N.A.	N.A.	N.A.	-	GoF/sGoF	Obs/Ocy
1B. Regulation of TGF-β-BMP-SMAD signaling (GO:0017015) subgroup
	TGFB1	Transforming growth factor beta-1 proprotein		P01137	Progressive diaphyseal dysplasia (Camurati-Engelmann disease)	AD	131300	1328	24	-	GoF	Obs/Ocy
	LEMD3	LEM Domain Containing 3	MAN1	Q9Y2U8	Osteopoikilosis, with or without melorheostosis	AD	166700	166119	24	-	LoF	Obs/Ocy
					Buschke-Ollendorff syndrome (dermatoosteopoikilosis), with or without melorheostosis	AD	166700	1306	24	-	LoF	Obs/Ocy
	SMAD3	Mothers against decapentaplegic homolog 3	MADH3	P84022	Melorheostosis, endosteal	N.A.	N.A.	N.A.	N.A.	-	sLoF	Obs/Ocy
	SMAD9	Mothers against decapentaplegic homolog 9	SMAD8; SMAD8/9; MADH9	O15198	Generalized osteosclerosis	AD	N.A.	N.A.	N.A.	-	LoF	Obs/Ocy
	TMEM53	Transmembrane protein 53	NET4	Q6P2H8	Craniotubular dysplasia, Ikegawa type	AR	619727	N.A.	N.A.	-	LoF	Obs
1C. Regulation of extracellular matrix assembly (GO:1901201) subgroup
	COL1A1	Collagen alpha-1(I) chain	Type I(α1) collagen	P02452	Infantile cortical hyperostosis (Caffey disease)	AD	114000	1310	22	+	N.A.	Obs
	FAM20C	Extracellular serine/threonine protein kinase FAM20C	DMP4	Q8IXL6	Osteosclerotic bone dysplasia, lethal (Raine syndrome)	AR	259775	1832	22	+	N.A.	Obs
1D. Regulation of transmembrane transport (GO:0034762) subgroup
	SLC39A14	Metal cation symporter ZIP14	ZIP14	Q15043	Hyperostosis cranialis interna	AD	144755	443098	N.A.	-	NM	Obs
	ANO5	Anoctamin-5	GDD1; TMEM16E	Q75V66	Gnathodiaphyseal dysplasia	AD	166260	53697	25	+	N.A.	Obs
2. Regulation of osteoblast differentiation (GO:0045667) group
	DLX3	Homeobox protein DLX-3		O60479	Trichodentoosseous syndrome	AD	190320	3352	24	-	LoF	Obs
	SP7	Transcription factor Sp7	Osterix	Q8TDD2	Cranial hyperostosis and long bone fragility	AD, de novo	N.A.	N.A.	N.A.	+	NM	Obs - Ocs
3. Regulation of endochondral ossification (GO:0001958) group
	PTH1R	Parathyroid hormone/parathyroid hormone-related peptide receptor		Q03431	Blomstrand chondrodysplasia	AR	215045	50945	22	-	LoF	Obs/Ocy - Ocs
4. Regulation of bone resorption (GO:0045124) group
4A. Regulation of vesicle-mediated transport (GO:0060627) subgroup
	PLEKHM1	Pleckstrin homology domain-containing family M member 1	KIAA0356	Q9Y4G2	Osteopetrosis, type OPTB6	AR	611497	210110	23	-	LoF	Ocs
					Osteopetrosis, type OPTA3	AD	618107	N.A.	23	+	LoF	Ocs
	SNX10	Sorting nexin-10		Q9Y5X0	Osteopetrosis, type OPTB8	AR	615085	667	23	-	LoF	Ocs
	SLC29A3	Equilibrative nucleoside transporter 3	ENT3	Q9BZD2	Dysosteosclerosis	AR	224300	1782	23	+	LoF	Ocs
4B. Regulation of extracellular matrix disassembly (GO:0010715) subgroup
	CTSK	Cathepsin K		P43235	Pycnodysostosis	AR	265800	763	23	+	LoF	Ocs
	TCIRG1	V-type proton ATPase subunit a 3	TIRC7 / ATP6V0A3	Q13488	Osteopetrosis, type OPTB1	AR	259700	667	23	+	LoF	Ocs
	CA2	Carbonic anhydrase 2	CAII	P00918	Osteopetrosis, type OPTB3	AR	259730	2785	23	+	LoF	Ocs
	CLCN7	H(+)/Cl(-) exchange transporter 7	CLC7	P51798	Osteopetrosis, type OPTB4	AR	611490	667	23	+	LoF	Ocs
					Osteopetrosis, type OPTA2	AD	166600	53	23	+	DN	Ocs
	OSTM1	Osteopetrosis-associated transmembrane protein 1	CLCN7 Accessory Beta Subunit	Q86WC4	Osteopetrosis, type OPTB5	AR	259720	85179	23	+	LoF	Ocs
	SLC4A2	Anion exchange protein 2	AE2	P04920	Osteopetrosis, Ikegawa type	AR	N.A.	N.A.	N.A.	+	N.A.	Ocs
	ANKH	Progressive ankylosis protein homolog	SLC62A1; ANK	Q9HCJ1	Craniometaphyseal dysplasia	AD	123000	1522	24	-	GoF	Ocs
	LRRK1	Leucine-rich repeat serine/threonine-protein kinase 1	RIPK6	Q38SD2	Osteosclerotic methaphyseal dysplasia	AR	615198	500548	23	+	LoF	Ocs
5. Regulation of osteoclast differentiation (GO:0045670) group
5A. Regulation of I-kappaB kinase/NF-kappaB signaling (GO:0043122) subgroup
	TNFSF11	Tumor necrosis factor receptor superfamily member 11	Receptor activator of nuclear factor kappa-B ligand; RANKL; TRANCE	O14788	Osteopetrosis, type OPTB2, osteoclast-poor	AR	259710	667	23	+	LoF	Ocs
	TNFRSF11A	Tumor necrosis factor receptor superfamily member 11A	Receptor activator of NF-KB; RANK	Q9Y6Q6	Osteopetrosis, type OPTB7, osteoclast-poor	AR	612301	178389	23	+	LoF	Ocs
					Dysosteosclerosis	AR	224300	1782	23	+	LoF	Ocs
	TNFRSF11B	Tumor necrosis factor receptor superfamily member 11B	Osteoprotegerin; OPG	O00300	Juvenile Paget's disease	AR	239000	2801	24	+	LoF	Ocs - Obs
	SQSTM1	Sequestosome-1	p62	Q13501	Paget's disease of bone	AD	167250	N.A.	N.A.	+	GoF	Ocs - Obs
	VCP	Transitional endoplasmic reticulum ATPase		P55072	Inclusion body myopathy with early-onset Paget disease and frontotemporal dementia 1	AD	167320	52430	N.A.	+	GoF	Ocs - Obs
	IKBKG	NF-kappa-B essential modulator	NEMO	Q9Y6K9	Osteopetrosis, with lymphedema, ectodermal dysplasia, anhidrotic, and immunodeficiency (OLEDAID)	XLR	300291	69088	23	-	LoF	Ocs
5B. Regulation of macrophage colony-stimulating factor signaling pathway (GO:1902226) subgroup
	CSF1R	Macrophage colony-stimulating factor 1 receptor	c-Fms	P07333	Dysosteosclerosis, brain abnormalities, neurodegeneration	AR	618476	556985	23	-	LoF	Ocs
6. Regulation of cell adhesion (GO:0030155) group
	GJA1	Gap junction alpha-1 protein	Connexin-43; Cx43	P17302	Craniometaphyseal dysplasia	AR	218400	1522	24	-	LoF	Obs/Ocy
					Oculodentoosseous dysplasia, mild type	AD	164200	2710	24	-	LoF	Obs/Ocy
					Oculodentoosseous dysplasia, severe type	AR	257850	2710	24	-	LoF	Obs/Ocy
	FERMT3	Fermitin family homolog 3	KINDLIN-3; UNC112-related protein 2; URP2	Q86UX7	Osteopetrosis with defective leucocyte adhesion	AR	612840	2968	23	-	LoF	Ocs
7. Regulation of prostaglandin metabolism or transport (GO:0001516; GO:0015732) group
	TBXAS1	Thromboxane-A synthase	TXS; CYP5A1	P24557	Ghosal hematodiaphyseal dysplasia	AR	231095	1802	24	-	LoF	Ocs
	HPGD	15-hydroxyprostaglandin dehydrogenase	PGDH1	P15428	Primary hypertrophic osteoarthropathy	AR	259100	1525	24	-	LoF	Obs - Ocs
	SLCO2A1	Solute carrier organic anion transporter family member 2A1	PGT	Q92959	Primary hypertrophic osteoarthropathy	AD	167100	2796	24	-	LoF	Obs - Ocs
8. Regulation of catalytic activity (GO:0050790) group
	COX4I2	Cytochrome c oxidase subunit 4 isoform 2	COX4B; COX4	Q96KJ9	Calvarial hyperostosis, with pancreatic insufficiency and dyserythropoietic anemia	AR	612714	199337	N.A.	-	LoF	N.A.
	PTDSS1	Phosphatidylserine synthase 1	PSS1	P48651	Lenz-Majewski hyperostotic dysplasia	AD	151050	2658	24	-	GoF	N.A.
	DHCR24	Delta(24)-sterol reductase	Seladin-1	Q15392	Desmosterolosis	AR	602398	35107	22	-	LoF	N.A.
9. Regulation of RAS-MAPK-ERK signaling (GO:0046578; GO:0043408) group
	MAP2K1	Dual specificity mitogen-activated protein kinase kinase 1	MAPK/ERK kinase 1; MEK1	Q02750	Melorheostosis, isolated, somatic mosaic	N.A.	155950	2485	24	-	sGoF	Obs/Ocy
	KRAS	GTPase KRas		P01116	Melorheostosis, isolated, somatic mosaic	N.A.	N.A.	N.A.	N.A.	-	N.A.	Obs/Ocy
10. Regulation of RNA Polymerase III activity (GO:1903622) group
	POLR3B	DNA-directed RNA polymerase III subunit RPC2	RPC2	Q9NW08	Cerebellar hypoplasia with endosteal sclerosis	AR	614381	85186	24	-	N.A.	N.A.
	POLR3GL	DNA-directed RNA polymerase III subunit RPC7-like		Q9BT43	Short stature, oligodontia, dysmorphic facies, and motor delay with endosteal sclerosis	AR	619234	N.A.	N.A.	-	N.A.	N.A.
Nosology group 17	Mesomelic and rhizo-mesomelic dysplasias
Nosology group 22	Neonatal osteosclerotic dysplasias
Nosology group 23	Osteopetrosis and related disorders
Nosology group 24	Other sclerosing bone disorders
Nosology group 25	Osteogenesis Imperfecta and decreased bone density group
LoF	loss of function
sLoF	somatic loss of function
GoF	gain of function
sGoF	somatic gain of function
DN	dominant negative
NM	neomorphic
NC-RE	Non-coding causing reduced expression
TBD	To be determined
N.A.	Not available
