# Supplementary material for: High Bone Mass Disorders: New Insights From Connecting the Clinic and the Bench
Source: J Bone Miner Res. 2022 Oct 21;38(2):229–47. doi: 10.1002/jbmr.4715 (PMC10092806; doi:10.1002/jbmr.4715)
Supplement: Supplementary file 2 — Table S2 Transgenic Mouse Models With A High Bone Mass Phenotype. Excel file with two data tabs containing lists of mouse models with high bone mass of disease genes with either a known human high bone mass phenotype or without a described human phenotype. A “Read Me” tab is provided with header descriptions and abbreviations. [file JBMR-38-229-s001.xlsx]

## Sheet: ReadMe
Supplemental Table 2	Lists of genetic mouse models available
This file consists of two data tabs:
Tab 1 - Mouse models human HBM	List of mouse models with human orthologue harboring pathogenic variants causing high bone mass
Tab 2 - Mouse phenotype no-human	List of mouse models with high bone mass but currently the human orthologue does not have pathogenic variants causing high bone mass
Tab 1
Row heading	Description
Gene	Official mouse gene symbol
Allele Type	Genome engineering strategy deployed to create genetic mouse model
Allele name	Mouse Genome Informatics (MGI, http://www.informatics.jax.org/) catalogued allele name. Note link is provided to allele page on MGI.
Description	Brief description of model
Chr	Mouse chromosome position
Disease Model	The reported disease phenotype
HBM GROUP - Biological process (GO Accession number)	The human orthologue that is classified in a 'HBM group' in this manuscript, see table 1 and supplemental table 1.
Tab 2
Row heading	Description
Gene	Official mouse gene symbol
Allele Type	Genome engineering strategy deployed to create genetic mouse model
Allele name	Mouse Genome Informatics (MGI, http://www.informatics.jax.org/) catalogued allele name. Note link is provided to allele page on MGI.
Description	Brief description of model
Chr	Mouse chromosome position
Disease Model	The reported disease phenotype
Abbreviations
UN	Unknown

## Sheet: Mouse models human HBM
Gene	Allele Type	Allele name	Description	Chr	Disease Model	HBM GROUP - Biological process (GO Accession number)
Amer1	Targeted allele	Amer1tm1.1Nbar	APC membrane recruitment 1; targeted mutation 1.1, Nabeel Bardeesy	X	Osteopathia striata with cranial sclerosis	Subgroup 1A - Regulation of Wnt signaling (GO:0008590)
Amer1	Targeted allele	Amer1tm1.2Nbar	APC membrane recruitment 1; targeted mutation 1.2, Nabeel Bardeesy	X	Osteopathia striata with cranial sclerosis	Subgroup 1A - Regulation of Wnt signaling (GO:0008590)
Ank/ANKH	Targeted allele	Anktm1.1Ejr	progressive ankylosis; targeted mutation 1.1, Ernst J Reichenberger	15	Craniometaphyseal dysplasia	Subgroup 4B - Regulation of extracellular matrix disassembly (GO:0010715)
Ano5	Endonuclease-mediated allele	Ano5em1Huyi	anoctamin 5; endonuclease-mediated mutation 1, Ying Hu	7	Gnathodiaphyseal dysplasia: mandibular hyperostosis	Subgroup 1D - Regulation of transmembrane transport (GO:0034762)
Clcn7	Targeted allele	Clcn7tm1.1Aros	chloride channel, voltage-sensitive 7; targeted mutation 1.1, Antonio Rossi	17	Osteopetrosis	Subgroup 4B - Regulation of extracellular matrix disassembly (GO:0010715)
Clcn7	Targeted allele	Clcn7tm1.1Mawa	chloride channel, voltage-sensitive 7; targeted mutation 1.1, Matthew Warman	17	Osteopetrosis	Subgroup 4B - Regulation of extracellular matrix disassembly (GO:0010715)
Clcn7	Targeted allele	Clcn7tm1.1Teti	chloride channel, voltage-sensitive 7; targeted mutation 1.1, Anna Teti	17	Osteopetrosis	Subgroup 4B - Regulation of extracellular matrix disassembly (GO:0010715)
Clcn7	Targeted allele	Clcn7tm1Tjj	chloride channel, voltage-sensitive 7; targeted mutation 1, Thomas J Jentsch	17	Osteopetrosis	Subgroup 4B - Regulation of extracellular matrix disassembly (GO:0010715)
Clcn7	Targeted allele	Clcn7tm2Tjj	chloride channel, voltage-sensitive 7; targeted mutation 2, Thomas J Jentsch	17	Osteopetrosis	Subgroup 4B - Regulation of extracellular matrix disassembly (GO:0010715)
Clcn7	Targeted allele	Clcn7tm5.1Tjj	chloride channel, voltage-sensitive 7; targeted mutation 5.1, Thomas J Jentsch	17	Osteopetrosis	Subgroup 4B - Regulation of extracellular matrix disassembly (GO:0010715)
Clcn7	Targeted allele	Clcn7tm1.1Mjec	chloride channel, voltage-sensitive 7; targeted mutation 1.1, Michael J Econs	17	Autosomal dominant osteopetrosis 2	Subgroup 4B - Regulation of extracellular matrix disassembly (GO:0010715)
Ctnnb1	Targeted allele	Ctnnb1tm1Mmt	catenin (cadherin associated protein), beta 1; targeted mutation 1, Makoto M Taketo	9	Osteopetrosis	Subgroup 1A - Regulation of Wnt signaling (GO:0008590)
Ctnnb1	Targeted allele	Ctnnb1tm2Kem	catenin (cadherin associated protein), beta 1; targeted mutation 2, Rolf Kemler	9	Osteopetrosis	Subgroup 1A - Regulation of Wnt signaling (GO:0008590)
Ctsk	Targeted allele	Ctsktm1Mbs	cathepsin K; targeted mutation 1, Mitchell B Schaffler	3	Osteopetrosis	Subgroup 4B - Regulation of extracellular matrix disassembly (GO:0010715)
Ctsk	Targeted allele	Ctsktm1Psa	cathepsin K; targeted mutation 1, Paul Saftig	3	Osteopetrosis	Subgroup 4B - Regulation of extracellular matrix disassembly (GO:0010715)
Ctsk	Targeted allele	Ctsktm1Vuo	cathepsin K; targeted mutation 1, Eero Vuorio	3	Osteopetrosis	Subgroup 4B - Regulation of extracellular matrix disassembly (GO:0010715)
Ctsk	Targeted allele	Ctsktm1Ypl	cathepsin K; targeted mutation 1, Yi-Ping Li	3	Osteopetrosis	Subgroup 4B - Regulation of extracellular matrix disassembly (GO:0010715)
Fam20c	Targeted allele	Fam20ctm1Lex	FAM20C, golgi associated secretory pathway kinase; targeted mutation 1, Lexicon Genetics	5	Osteosclerotic bone dysplasia, lethal (Raine syndrome): mandibular hyperostosis	Subgroup 1C - Regulation of extracellular matrix assembly (GO:1901201)
Fermt3	Targeted allele	Fermt3tm1Ref	fermitin family member 3; targeted mutation 1, Reinhard Fassler	19	Osteopetrosis	6. Regulation of cell adhesion (GO:0030155)
Lrp4	Spontaneous allele	Lrp4mdig-3J	low density lipoprotein receptor-related protein 4; malformed digits 3 Jackson	2	Sclerosteosis 2	Subgroup 1A - Regulation of Wnt signaling (GO:0008590)
Lrp4	Targeted allele	Lrp4tm1.1Pg	low density lipoprotein receptor-related protein 4; targeted mutation 1.1, PolyGene AG	2	Sclerosteosis 2	Subgroup 1A - Regulation of Wnt signaling (GO:0008590)
Lrp5	Several alleles	Multiple undescribed alleles	low density lipoprotein receptor-related protein 5	19	Sclerosteosis	Subgroup 1A - Regulation of Wnt signaling (GO:0008590)
Lrrk1	Targeted allele	Lrrk1tm1.1Smo	leucine-rich repeat kinase 1; targeted mutation 1.1, Subburaman Mohan	7	Osteopetrosis	Subgroup 4B - Regulation of extracellular matrix disassembly (GO:0010715)
Ostm1	Spontaneous allele	Ostm1gl	osteopetrosis associated transmembrane protein 1; grey-lethal	10	Osteopetrosis associated transmembrane protein 1; grey-lethal	Subgroup 4B - Regulation of extracellular matrix disassembly (GO:0010715)
Ostm1	Spontaneous allele	Ostm1om	osteopetrosis associated transmembrane protein 1; omi	10	Osteopetrosis associated transmembrane protein 1; omi	Subgroup 4B - Regulation of extracellular matrix disassembly (GO:0010715)
Ostm1	Targeted allele	Ostm1tm1.1Jva	osteopetrosis associated transmembrane protein 1; targeted mutation 1.1, Jean Vacher	10	Osteopetrosis associated transmembrane protein 1; targeted mutation 1.1, Jean Vacher	Subgroup 4B - Regulation of extracellular matrix disassembly (GO:0010715)
Ostm1	Targeted allele	Ostm1tm1Lex	osteopetrosis associated transmembrane protein 1; targeted mutation 1, Lexicon Pharmaceuticals	10	Osteopetrosis associated transmembrane protein 1; targeted mutation 1, Lexicon Pharmaceuticals	Subgroup 4B - Regulation of extracellular matrix disassembly (GO:0010715)
Ostm1	Targeted allele	Ostm1tm1e(KOMP)Wtsi	osteopetrosis associated transmembrane protein 1; targeted mutation 1e, Wellcome Trust Sanger Institute	10	Osteopetrosis associated transmembrane protein 1; targeted mutation 1e, Wellcome Trust Sanger Institute	Subgroup 4B - Regulation of extracellular matrix disassembly (GO:0010715)
Plekhm1	Targeted allele	Plekhm1tm1.1Hzhao	pleckstrin homology domain containing, family M (with RUN domain) member 1; targeted mutation 1.1, Haibo Zhao	11	Autosomal recessive osteopetrosis 6 (subterm of osteopetrosis)	Subgroup 4A - Regulation of vesicle-mediated transport (GO:0060627)
Plekhm1	Targeted allele	Plekhm1tm1.2Hzhao	pleckstrin homology domain containing, family M (with RUN domain) member 1; targeted mutation 1.2, Haibo Zhao	11	Autosomal recessive osteopetrosis 6 (subterm of osteopetrosis)	Subgroup 4A - Regulation of vesicle-mediated transport (GO:0060627)
Slc29a1	Targeted allele	Slc29a1tm1Msg	solute carrier family 29 (nucleoside transporters), member 1; targeted mutation 1, Robert O Messing	17	Dysosteosclerosis	Subgroup 4A - Regulation of vesicle-mediated transport (GO:0060627)
Slc4a2	Targeted allele	Slc4a2tm2Ges	solute carrier family 4 (anion exchanger), member 2; targeted mutation 2, Gary E Shull	5	Osteopetrosis	Subgroup 4B - Regulation of extracellular matrix disassembly (GO:0010715)
Snx10	Endonuclease-mediated allele	Snx10em1Ael	sorting nexin 10; endonuclease-mediated mutation 1, Ari Elson	6	Osteopetrosis	Subgroup 4A - Regulation of vesicle-mediated transport (GO:0060627)
Snx10	Endonuclease-mediated allele	Snx10em2Ael	sorting nexin 10; endonuclease-mediated mutation 2, Ari Elson	6	Osteopetrosis	Subgroup 4A - Regulation of vesicle-mediated transport (GO:0060627)
Snx10	Targeted allele	Snx10tm1a(EUCOMM)Raba	sorting nexin 10; targeted mutation 1a, Ricardo A Battaglino	6	Osteopetrosis	Subgroup 4A - Regulation of vesicle-mediated transport (GO:0060627)
Snx10	Targeted allele	Snx10tm1c(EUCOMM)Raba	sorting nexin 10; targeted mutation 1c, Ricardo A Battaglino	6	Osteopetrosis	Subgroup 4A - Regulation of vesicle-mediated transport (GO:0060627)
Snx10	Endonuclease-mediated allele	Snx10em1Ael	sorting nexin 10; endonuclease-mediated mutation 1, Ari Elson	6	Autosomal recessive osteopetrosis 8	Subgroup 4A - Regulation of vesicle-mediated transport (GO:0060627)
Snx10	Endonuclease-mediated allele	Snx10em2Ael	sorting nexin 10; endonuclease-mediated mutation 2, Ari Elson	6	Autosomal recessive osteopetrosis 8	Subgroup 4A - Regulation of vesicle-mediated transport (GO:0060627)
Sost	Targeted allele	Sosttm1(KOMP)Vlcg	sclerostin; targeted mutation 1, Velocigene	11	Sclerosteosis 1	Subgroup 1A - Regulation of Wnt signaling (GO:0008590)
Sost	Targeted allele	Sosttm1Paz	sclerostin; targeted mutation 1, Chris Paszty	11	Sclerosteosis 1	Subgroup 1A - Regulation of Wnt signaling (GO:0008590)
Sost	Transgenic allele	Tg(RP11-209M4)#Gglo	transgene insertion, Gabriela G Loots	UN	Sclerosteosis 1	Subgroup 1A - Regulation of Wnt signaling (GO:0008590)
Sqstm1	Targeted allele	Sqstm1tm1.1Sral	sequestosome 1; targeted mutation 1.1, Stuart H Ralston	11	Paget's disease of bone	Subgroup 5A - Regulation of I-kappaB kinase/NF-kappaB signaling (GO:0043122)
Sqstm1	Targeted allele	Sqstm1tm1Keta	sequestosome 1; targeted mutation 1, Keiji Tanaka	11	Paget's disease of bone	Subgroup 5A - Regulation of I-kappaB kinase/NF-kappaB signaling (GO:0043122)
Tcirg1	Spontaneous allele	Tcirg1oc	T cell, immune regulator 1, ATPase, H+ transporting, lysosomal V0 protein A3; osteosclerotic	19	Osteopetrosis, type OPTB1	Subgroup 4B - Regulation of extracellular matrix disassembly (GO:0010715)
Tcirg1	Targeted allele	Tcirg1tm1Ypl	T cell, immune regulator 1, ATPase, H+ transporting, lysosomal V0 protein A3; targeted mutation 1, Yi Ping Li	19	Osteopetrosis	Subgroup 4B - Regulation of extracellular matrix disassembly (GO:0010715)
Tmem53	Endonuclease-mediated allele	Tmem53em1Ikeg	transmembrane protein 53; endonuclease-mediated mutation 1, Shiro Ikegawa	4	Craniofacial hyperostosis	Subgroup 1B - Regulation of TGF-β-BMP-SMAD signaling (GO:0017015)
Tnfrsf11a	Targeted allele	Tnfrsf11atm1.2Pngr	tumor necrosis factor receptor superfamily, member 11a, NFKB activator; targeted mutation 1.2, Josef M Penninger	1	Osteopetrosis	Subgroup 5A - Regulation of I-kappaB kinase/NF-kappaB signaling (GO:0043122)
Tnfrsf11a	Targeted allele	Tnfrsf11atm1Imx	tumor necrosis factor receptor superfamily, member 11a, NFKB activator; targeted mutation 1, Immunex Research and Development Corporation	1	Osteopetrosis	Subgroup 5A - Regulation of I-kappaB kinase/NF-kappaB signaling (GO:0043122)
Tnfrsf11a	Targeted allele	Tnfrsf11atm1Wjb	tumor necrosis factor receptor superfamily, member 11a, NFKB activator; targeted mutation 1, William J Boyle	1	Osteopetrosis	Subgroup 5A - Regulation of I-kappaB kinase/NF-kappaB signaling (GO:0043122)
Tnfsf11	Spontaneous allele	Tnfsf11gum	tumor necrosis factor (ligand) superfamily, member 11; gummy	14	Osteopetrosis	Subgroup 5A - Regulation of I-kappaB kinase/NF-kappaB signaling (GO:0043122)
Tnfsf11	Chemically induced (ENU) allele	Tnfsf11tles	tumor necrosis factor (ligand) superfamily, member 11; toothless	14	Osteopetrosis	Subgroup 5A - Regulation of I-kappaB kinase/NF-kappaB signaling (GO:0043122)
Tnfsf11	Targeted allele	Tnfsf11tm1.1Caob	tumor necrosis factor (ligand) superfamily, member 11; targeted mutation 1.1, Charles O'Brien	14	Osteopetrosis	Subgroup 5A - Regulation of I-kappaB kinase/NF-kappaB signaling (GO:0043122)
Tnfsf11	Targeted allele	Tnfsf11tm1.1Htaka	tumor necrosis factor (ligand) superfamily, member 11; targeted mutation 1.1, Hiroshi Takayanagi	14	Osteopetrosis	Subgroup 5A - Regulation of I-kappaB kinase/NF-kappaB signaling (GO:0043122)
Tnfsf11	Targeted allele	Tnfsf11tm1.2Htaka	tumor necrosis factor (ligand) superfamily, member 11; targeted mutation 1.2, Hiroshi Takayanagi	14	Osteopetrosis	Subgroup 5A - Regulation of I-kappaB kinase/NF-kappaB signaling (GO:0043122)
Tnfsf11	Targeted allele	Tnfsf11tm1Pngr	tumor necrosis factor (ligand) superfamily, member 11; targeted mutation 1, Josef M Penninger	14	Osteopetrosis	Subgroup 5A - Regulation of I-kappaB kinase/NF-kappaB signaling (GO:0043122)
Tnfsf11	Targeted allele	Tnfsf11tm1Ywc	tumor necrosis factor (ligand) superfamily, member 11; targeted mutation 1, Yongwon Choi	14	Osteopetrosis	Subgroup 5A - Regulation of I-kappaB kinase/NF-kappaB signaling (GO:0043122)

## Sheet: Mouse phenotype no-human 
Gene	Allele Type	Allele name	Gene and alelle info	Chr	Described HBM associated phenotype
Acp5	Targeted allele	Acp5tm1Ahdm	acid phosphatase 5, tartrate resistant; targeted mutation 1, Addenbrookes Hospital Department of Medicine	9	Osteopetrosis
Atp6v0d2	Targeted allele	Atp6v0d2tm1Ywc	ATPase, H+ transporting, lysosomal V0 subunit D2; targeted mutation 1, Yongwon Choi	4	Osteopetrosis
Bmpr1a	Targeted allele	Bmpr1atm2.1Bhr	bone morphogenetic protein receptor, type 1A; targeted mutation 2.1, Richard R Behringer	14	Osteosclerosis
Bmpr1a	Targeted allele	Bmpr1atm2.2Bhr	bone morphogenetic protein receptor, type 1A; targeted mutation 2.2, Richard R Behringer	14	Osteosclerosis
Bwhb1	QTL allele	Bwhb1C3H/HeJ	body weight in high bone density mice 1; C3H/HeJ	16	High bone density mice 1; C3H/HeJ
Bwhb1	QTL allele	Bwhb1C57BL/6J	body weight in high bone density mice 1; C57BL/6J	16	High bone density mice 1; C57BL/6J
Bwhb2	QTL allele	Bwhb2C3H/HeJ	body weight in high bone density mice 2; C3H/HeJ	13	High bone density mice 2; C3H/HeJ
Bwhb2	QTL allele	Bwhb2C57BL/6J	body weight in high bone density mice 2; C57BL/6J	13	High bone density mice 2; C57BL/6J
Ccdc154	Spontaneous allele	Ccdc154ntl	coiled-coil domain containing 154; new toothless	17	Osteopetrosis
Csf1	Targeted allele	Csf1tm1.2Sabw	colony stimulating factor 1 (macrophage); targeted mutation 1.2, Sherry Abboud Werner	3	Osteopetrosis
Csf1	Targeted allele	Csf1rtm1Ers	colony stimulating factor 1 receptor; targeted mutation 1, E Richard Stanley	18	Osteopetrosis
Csf1	Spontaneous allele	Csf1op	colony stimulating factor 1 (macrophage); osteopetrosis	3	Osteopetrosis
Csf1	Targeted allele	Csf1tm1.2Sabw	colony stimulating factor 1 (macrophage); targeted mutation 1.2, Sherry Abboud Werner	3	Osteosclerosis
Csf2	Targeted allele	Csf2tm1Ard	colony stimulating factor 2 (granulocyte-macrophage); targeted mutation 1, Ashley R Dunn	11	Osteopetrosis
Dcstamp	Targeted allele	Dcstamptm1Suda	dendrocyte expressed seven transmembrane protein; targeted mutation 1, Toshio Suda	15	Osteopetrosis
Esrra	Targeted allele	Esrratm1Vgi	estrogen related receptor, alpha; targeted mutation 1, Vincent Giguere	19	Osteopetrosis
Ext1	Targeted allele	Ext1tm1.1Vcs	exostosin glycosyltransferase 1; targeted mutation 1.1, Val C Sheffield	15	Hereditary multiple exostoses (hyperostosis)
Ext1	Targeted allele	Ext1tm1Vcs	exostosin glycosyltransferase 1; targeted mutation 1, Val C Sheffield	15	Hereditary multiple exostoses (hyperostosis)
Ext1	Targeted allele	Ext1tm1Yama	exostosin glycosyltransferase 1; targeted mutation 1, Yu Yamaguchi	15	Hereditary multiple exostoses (hyperostosis)
Ext2	Targeted allele	Ext2tm1Werb	exostosin glycosyltransferase 2; targeted mutation 1, Zena Werb	2	Hereditary multiple exostoses (hyperostosis)
Fcer1g	Targeted allele	Fcer1gtm1Rav	Fc receptor, IgE, high affinity I, gamma polypeptide; targeted mutation 1, Jeffrey V Ravetch	1	Osteopetrosis
Fgfr3	Targeted allele	Fgfr3tm1.1(FGFR3*)Ytc	fibroblast growth factor receptor 3; targeted mutation 1.1, Yuan-Tsong Chen	5	Achondroplasia (osteosclerosis congenita)
Fgfr3	Targeted allele	Fgfr3tm1Llm	fibroblast growth factor receptor 3; targeted mutation 1, Laurence Legeai-Mallet	5	Achondroplasia (osteosclerosis congenita)
Fgfr3	Targeted allele	Fgfr3tm3.1Cxd	fibroblast growth factor receptor 3; targeted mutation 3.1, Chu-Xia Deng	5	Achondroplasia (osteosclerosis congenita)
Fgfr3	Targeted allele	Fgfr3tm5.1Cxd	fibroblast growth factor receptor 3; targeted mutation 5.1, Chu-Xia Deng	5	Achondroplasia (osteosclerosis congenita)
Fgfr3	Transgenic allele	Tg(Col2a1-Fgfr3/GH)BDor	transgene insertion B, David M Ornitz	UN	Achondroplasia (osteosclerosis congenita)
Fgfr3	Transgenic allele	Tg(FGFR3-G380R)7Aya	transgene insertion 7, Avner Yayon	UN	Achondroplasia (osteosclerosis congenita)
Fos	Targeted allele	Fostm1Wag	FBJ osteosarcoma oncogene; targeted mutation 1, Erwin F Wagner	12	Osteopetrosis
Fos	Targeted allele	Fostm2(Fosl1)Wag	FBJ osteosarcoma oncogene; targeted mutation 2, Erwin F Wagner	12	Osteopetrosis
Fosl1	Transgenic allele	Tg(H2-K-Fosl1)1Wag	transgene insertion 1, Erwin F Wagner	UN	Osteosclerosis
Foxd3	Targeted allele	Foxd3tm2Lby	forkhead box D3; targeted mutation 2, Patricia A Labosky	4	Mandibular hyperostosis (hyperostosis)
Foxd3	Targeted allele	Foxd3tm3Lby	forkhead box D3; targeted mutation 3, Patricia A Labosky	4	Mandibular hyperostosis (hyperostosis)
Gab2	Targeted allele	Gab2tm1Pngr	growth factor receptor bound protein 2-associated protein 2; targeted mutation 1, Josef M Penninger	7	Osteopetrosis
Galnt3	Targeted allele	Galnt3tm1Mjec	polypeptide N-acetylgalactosaminyltransferase 3; targeted mutation 1, Michael J Econs	2	Hyperphosphatemic familial tumoral calcinosis (hyperostosis with hyperphosphatemia)
Gnas	Transgenic allele	Tg(EEF1A1-Gnas*R201C)184Pabi	transgene lentiviral insertion 184, Paolo Bianco	UN	Osteosclerosis
Gsn	Targeted allele	Gsntm1Djk	gelsolin; targeted mutation 1, David J Kwiatkowski	2	Osteopetrosis
Hcst	Targeted allele	Hcsttm1.1Cln	hematopoietic cell signal transducer; targeted mutation 1.1, Marco Colonna	7	Osteopetrosis
Hivep3	Targeted allele	Hivep3tm1Glm	human immunodeficiency virus type I enhancer binding protein 3; targeted mutation 1, Laurie H Glimcher	4	Osteosclerosis
Htr4	Transgenic allele	Tg(tetO-HTR4*D100A)2Niss	transgene insertion 2, Robert A Nissenson	UN	Osteosclerosis
Htr4	Transgenic allele	Tg(tetO-HTR4*D100A)7Niss	transgene insertion 7, Robert A Nissenson	UN	Osteosclerosis
Ids	Targeted allele	Idstm1Muen	iduronate 2-sulfatase; targeted mutation 1, Joseph Muenzer	X	Osteosclerosis
Inpp5d	Targeted allele	Inpp5dtm1Rkh	inositol polyphosphate-5-phosphatase D; targeted mutation 1, R Keith Humphries	1	Paget's disease of bone (hyperostosis)
Itgb3	Targeted allele	Itgb3tm1.1Wlbcr	integrin beta 3; targeted mutation 1.1, Katherine Weilbaecher	11	Osteopetrosis
Itgb3	Targeted allele	Itgb3tm1Hyn	integrin beta 3; targeted mutation 1, Richard Hynes	11	Osteopetrosis and osteosclerosis
Jak2	Transgenic allele	Jdp2tm1Aki	transgene insertion FF1, Radek C Skoda	8	Osteopetrosis
Jdp2	Targeted allele	Jdp2tm1Aki	Jun dimerization protein 2; targeted mutation 1, Shizuo Akira	12	Osteopetrosis
Kl	Chemically induced (ENU) allele	Klecalc1	klotho; ectopic calcification 1	5	Hyperphosphatemic familial tumoral calcinosis (hyperostosis with hyperphosphatemia)
Lep	Spontaneous allele	Lepob	leptin; obese	6	Osteopetrosis
Ltbp3	Targeted allele	Ltbp3tm1Bdvc	latent transforming growth factor beta binding protein 3; targeted mutation 1, Branka Dabovic	19	Osteosclerosis
Mmp9	Targeted allele	Mmp9tm1Tvu	matrix metallopeptidase 9; targeted mutation 1, Thiennu H Vu	2	Osteopetrosis
Nfatc1	Targeted allele	Nfatc1tm3Glm	nuclear factor of activated T cells, cytoplasmic, calcineurin dependent 1; targeted mutation 3, Laurie H Glimcher	18	Osteopetrosis
Nfkb1	Targeted allele	Nfkb1tm1Bal	nuclear factor of kappa light polypeptide gene enhancer in B cells 1, p105; targeted mutation 1, David Baltimore	3	Osteopetrosis
Nfkb1	Targeted allele	Nfkb1tm1Brv	nuclear factor of kappa light polypeptide gene enhancer in B cells 1, p105; targeted mutation 1, Rodrigo Bravo	3	Osteopetrosis
Nfkb2	Targeted allele	Nfkb2tm1Brv	nuclear factor of kappa light polypeptide gene enhancer in B cells 2, p49/p100; targeted mutation 1, Rodrigo Bravo	19	Osteopetrosis
Nfkb2	Targeted allele	Nfkb2tm1Sbn	nuclear factor of kappa light polypeptide gene enhancer in B cells 2, p49/p100; targeted mutation 1, Ulrich Siebenlist	19	Osteopetrosis
Notch1	Targeted allele	Gt(ROSA)26Sortm1(Notch1)Dam	gene trap ROSA 26, Philippe Soriano; targeted mutation 1, Douglas A Melton	6	Osteosclerosis
Npr2	Spontaneous allele	Npr2cn-2J	natriuretic peptide receptor 2; achondroplasia 2 Jackson	4	Achondroplasia (osteosclerosis congenita)
Npr2	Spontaneous allele	Npr2cn-3J	natriuretic peptide receptor 2; achondroplasia 3 Jackson	4	Achondroplasia (osteosclerosis congenita)
Npr2	Spontaneous allele	Npr2cn	natriuretic peptide receptor 2; achondroplasia	4	Achondroplasia (osteosclerosis congenita)
Pthlh	Targeted allele	Pthlhtm1Hmk	parathyroid hormone-like peptide; targeted mutation 1, Henry M Kronenberg	6	Achondroplasia (osteosclerosis congenita)
Rag1	Targeted allele	Rag1tm1Mom	recombination activating 1; targeted mutation 1, Peter Mombaerts	2	Osteopetrosis
Rgs12	Targeted allele	Rgs12tm1.1Syy	regulator of G-protein signaling 12; targeted mutation 1.1, Shuying Yang	5	Osteopetrosis
Rr20	Targeted allele	Rr20tm1.1Vlcg	regulatory region 20; targeted mutation 1.1, Velocigene	11	SOST-related sclerosing bone dysplasia (hyperostosis)
Sbno2	Targeted allele	Sbno2tm1.1Aki	strawberry notch 2; targeted mutation 1.1, Shizuo Akira	10	Osteopetrosis
Siglec15	Targeted allele	Siglec15tm1Yohi	sialic acid binding Ig-like lectin 15; targeted mutation 1, Yoshiharu Hiruma	18	Osteopetrosis
Ski	Targeted allele	Skitm1Cco	ski sarcoma viral oncogene homolog (avian); targeted mutation 1, Clemencia Colmenares	4	Mandibular hyperostosis (hyperostosis)
Slc26a2	Targeted allele	Slc26a2tm1Aros	solute carrier family 26 (sulfate transporter), member 2; targeted mutation 1, Antonio Rossi	18	Mandibular hyperostosis (hyperostosis)
Spi1	Targeted allele	Spi1tm1Rpd	spleen focus forming virus (SFFV) proviral integration oncogene; targeted mutation 1, Rodney P DeKoter	2	Osteopetrosis
Spred2	Gene trapped allele	Spred2Gt(XB228)Byg	sprouty-related EVH1 domain containing 2; gene trap XB228, BayGenomics	11	Achondroplasia (osteosclerosis congenita)
Src	Targeted allele	Srctm1Sor	Rous sarcoma oncogene; targeted mutation 1, Philippe Soriano	2	Osteopetrosis
Tfe3	Targeted allele	Tfe3tm1Est	transcription factor E3; targeted mutation 1, Eirikur Steingrimsson	X	Osteopetrosis
Tfec	Targeted allele	Tfectm1Est	transcription factor EC; targeted mutation 1, Eirikur Steingrimsson	6	Osteopetrosis
Thra	Targeted allele	Thratm2Jas	thyroid hormone receptor alpha; targeted mutation 2, Jacques Samarut	11	Osteopetrosis
Traf6	Targeted allele	Traf6tm1Jino	TNF receptor-associated factor 6; targeted mutation 1, Jun-ichiro Inoue	2	Osteopetrosis
Traf6	Targeted allele	Traf6tm1Mak	TNF receptor-associated factor 6; targeted mutation 1, Tak Mak	2	Osteopetrosis
Traf6	Targeted allele	Traf6tm1Ywc	TNF receptor-associated factor 6; targeted mutation 1, Yongwon Choi	2	Osteopetrosis
Trp53	Targeted allele	Trp53tm1Tyj	transformation related protein 53; targeted mutation 1, Tyler Jacks	11	Osteopetrosis
Tyrobp	Targeted allele	Tyrobptm1Lll	TYRO protein tyrosine kinase binding protein; targeted mutation 1, Lewis L Lanier	7	Osteopetrosis
Tyrobp	Targeted allele	Tyrobptm1Ttk	TYRO protein tyrosine kinase binding protein; targeted mutation 1, Toshiyuki Takai	7	Osteopetrosis
Yes1	Targeted allele	Yes1tm1Sor	YES proto-oncogene 1, Src family tyrosine kinase; targeted mutation 1, Philippe Soriano	5	Osteopetrosis
